# Supplementary material for: Edible unclonable functions
Source: Nat Commun. 2020 Jan 16;11:328. doi: 10.1038/s41467-019-14066-5 (PMC6965141; doi:10.1038/s41467-019-14066-5)
Supplement: Supplementary file 3 — Supplementary Data 1 [file 41467_2019_14066_MOESM3_ESM.txt]

101011110010101001011110111011010110100101101010101100101011111010010111000010011001100010011000000110111011110101010010001011011011111110100110011010101011101001110111011001110111010110111110010110000100110011001100011000100101000100001001010100001101010110100001000100101001011010010101010011110100000101101000111101100110011101100111111001000100001010101101110100100100000001001001100101010100010110001000100110001000101001000001101001111011001100110011100111011010111011110110101110110011001001100000111001000110010000011110111110111110010101000001100010011110101100111011011100000111000010010010000011000011011101011001110000110011101101110110010100011110011111111110001010000110111011110011011011001100011100011000010001001100110110011111000110111001101111100001000001000001101010111110011101100001010011000100100011111000111101101101111100111100100010110110001111001100010010001001101011100001100000000001110101111001000100001100100100110011100011100111111011001111010101010100100101001111010100111110000101010101111111000011100111101100110001101010101000011111100000101010110110010011011100101000110010010100111111001010010100010011111100110101001001011110100010101001100100011010010000111101000100110000101010101011011010110000101011000001111010101010000000111100011000010011001110010101010111100000011111010101001001101100100011010111001101101011000000110101101011101100000011001010110110100001011101010110011011100101101111000010010000100110111000010110001001011100110111001101000101100010101110000110100101101010110001110011110110101011110110111101101001110101110000101101110000011110001011101000000010010111101111011001001100000000100111011111010010010010001100110101101111011001000111101001010110100011001000110010111010011101010001111001011010010101001110001100001001010100001001000010010110001010001111010010001111100001110100010111111101101000010000100110110011111111011000100000101101101101110011001010101011110001100101011011100100111111000001010010001001010111001110000101001001100000110101110010000100110101111010111000100000110111010010111001101111001101100111000001101110010110010110000111000100011000101001110111100000010000011010000010010100001110011010100100011011000000111110101101110110101000110001111010110110011111001010001101111011001010000101000111011111001000101101000110010000110010011000111110010001101001101001111000111011100111010110001000011111101111100101111101100101110001101010111101011011000111101010001110011000110110100000110010010111010001100010100001100011100011110111010001001010101010110101101000101110110101111101100011010110001000000111100100101010001001001100101001010011100111000000101000011010001110010101000010100100111000010101110001100111001001011111001101101000101110011101011110011100011100011001101110110101010101001010010111010001001010000010011100101001110111111000010011010101110110110011010110101100011000111111010111110101010100011100011000101111110111111110100010101010001110001000110100001110111111010000111010110111001010100000010011100111111000101000101000110010111001110111100010000011110001101111001010110111101111101010011110000000000111110000100000001010101011100011100111010000001000000001011101010101110001110111001011110001000000101111000101001000110101001110101100011000000111010111010101001101000110001100011101111100001110010000111101001000010000010101100001111111111000001111011111010010011011001100010000010011011011000111011111000111011001000010111001101111010001100101010100010101100011001101010100110010001101001001101010110111011101010001011011000001110001011011011001000101010111111000000100101111001100110000010111101101100100110011101111101100100100111000100000111000100110111101000110010000101110011010101011101010011100110010101011001101110010110110010111001000100010101010100100111110001110100100100110111010101000000111111011010000110011001111101000001001110101010111001011100100110011110101000001101101010111010000000100100010010000110001101011100000001111011000100000000100110011101110000101010000110010010111000010111100010011011101011001010100101111110000000110100111000011000011110010110110001010101000110100011011001100001010111110010010101000101111111011011101101111001110010100011111110000100111011111111011001100010001111010101111001101101000111101000011101100100010100110101011010000001111111001011000111100111100001101101001110001101000011001000110011000001001101010000000010011111100111011101100010011011001110011101000000111001010100100100010111101101100110001110001111011000100110010111101101101100010001100111001100111110011011100100011110011001010100000010110001110010111100110111001100111110110010101111111101100000011000100010011101100100110001100010111111000110101011011011101000010010011001110001110000100111011001101000010010010011101110011000110011000001100100011011100000100110101011111110011011100001010111010101100000011111011000011010011010011001101110111010000000111000011000110111101110001011101110100110010111110100000000010110000000011100110011101111101010010000000110100011010011000110111010000001111111000100110100110001100100011110101000101010011111100000100111100101100101100110010001000101111111000111100111001000010001110100010001011001101000001011111101101001111111100011001100010000010101101111111001011100101100111001000101111110000001111011001011001010110101010001101001100001111010011111110001110100010001111110111000100000111101110011111000001100101100111010010111000001010101000100010110011010110011010111000100101000111011011011000101111010001110000111010010101100101000111110001001010101001010101110010110011110000101100000001110001011101110000001000111011111000010001100000111110011010011000101101000111110101010111011101011100101001100101000111011010111000100100100111010000101110001111000101101010011010111000001110110101101011010100111110001001010011100000101110110100110010000110010101011101001010011100010100100100101000111111001001100100000111001110110100010010110101011011100010100011010001101010000110001110110011000010110000101011100100100011110001111100010100101011000001110110101100011111010001001011001101111000101010100010110101100011101011011011010111000000110110010011111000110001001011101101001010100100011101011100101110010101111001110001001100111101001111010100011011011100001110000011010001111001001100111011100000011010101010010010010000010001010011110100111000101101101110100001010011000100110011110001110111011111100100100000100110000001010001101000111100001010101011000001100100101111110010101010100101110000001010011000101110000110110011000100011111100101010101101101101111101110101100001011000111010010010001011110101100111011001100001110001000100000011011011111011001111110101110010111000011110101010100111110011011010000001101010101011010001111110101100111101001011000000111000011010001111010100111101101011101111111010111111010001100001110010011110011001101000010001100110001001001110101000101000000001010100001100010110011101110010010000010000101111100101101000001011111100011100011101101000101010110100111111000111100101110000101011000010010100010100000101001000101110011110001101100001100110010111101110011001110110110001010111010111111110101011110011111001100010001101101111101111010000011010010111110100000011100011100000010111010110011011000001010001000100111111101100101110011100110010011000000100000100100001001011011110110100011000111111010100001110001100100010111110110100001101010001101111100011111111100100010000001111110000010100110111101111000001111011010110011001100100111110101110111011001000010011010001100011001001100111110011111011011110110101100001001011100111000000101011110001110011011101000001001011110010101110000000011100000000011011101111110000001111101011001000010000111110000110101001100
